# Supplementary material for: Effect of Water Extract of Mangosteen Pericarp on Donepezil Pharmacokinetics in Mice
Source: Molecules. 2021 Aug 30;26(17):5246. doi: 10.3390/molecules26175246 (PMC8434012; doi:10.3390/molecules26175246)
Supplement: Supplementary file 1 [file molecules-26-05246-s001.zip]

Archive with 1 entries (1 files):
- molecules-1335986-supplementary.pdf
